# Supplementary material for: Forest conversion into pasture selects dung beetle traits at different biological scales depending on species pool composition
Source: Ecol Evol. 2023 Apr 24;13(4):e9950. doi: 10.1002/ece3.9950 (PMC10126313; doi:10.1002/ece3.9950)
Supplement: Supplementary file 1 — Tables S1–S8 [file ECE3-13-e9950-s001.xlsx]

## Sheet: Table S1
Table S1. Dung beetle collected in Forest and Pasture in Cerrado. F = Forest, P = Pasture.
	Goiânia 1			Goiânia 2			Goiânia 3			Goiânia 4			Leopoldo 1			Leopoldo 2			Silvânia 1
Habitats	F	P	F		P	F		P	F		P	F		P	F		P	F		P
Agamopus viridis	0	0	0		1	0		2	0		2	0		0	0		0	0		0
Ateuchus aff. pruneus	0	0	0		0	0		0	0		0	0		0	3		0	0		0
Ateuchus vividus	0	0	0		0	0		0	0		0	0		0	0		0	1		0
Canthon aff. piluliformis	0	0	0		0	0		1	0		0	0		0	1		12	0		0
Canthon curvodilatatus	0	1	0		1	0		0	0		0	0		0	0		0	0		0
Canthon lituratus	0	0	0		23	0		58	0		26	0		0	0		31	0		0
Canthon sp.	0	0	0		0	0		0	0		0	0		1	0		0	0		0
Canthidium aff. barbacenicum	0	0	0		3	0		0	0		2	0		7	0		2	0		0
Canthidium aff. lucidum	0	0	0		1	0		0	1		0	0		0	0		0	0		0
Canthidium sp.1	68	0	137		0	27		0	536		0	26		0	0		0	22		0
Canthidium sp.2	0	0	0		0	0		0	1		1	0		0	0		0	0		0
Canthidium sp.3	0	0	0		0	0		0	0		0	0		0	0		0	1		0
Canthonela sp.	0	0	0		1	0		0	2		1	0		0	0		3	0		0
Coprophanaeus cyanescens	6	0	5		0	0		0	15		0	0		0	0		0	1		0
Coprophanaeus ensifer	0	0	0		0	2		0	0		0	0		0	0		0	0		0
Coprophanaeus spitzi	0	0	0		0	0		1	0		0	0		0	0		0	0		0
Deltochilum enceladus	0	0	0		0	1		0	3		0	5		0	0		0	1		0
Deltochilum sextuberculatum	1	0	1		0	6		0	21		0	6		0	1		0	0		0
Deltochilum sp.	1	0	17		0	2		0	9		0	3		0	0		0	57		0
Dendropaemon nitidicolis	0	0	0		0	0		0	0		0	0		0	0		1	0		0
Dichotomius aff. carbonarius	0	0	0		1	3		0	1		0	16		0	0		0	2		0
Dichotomius aff. zicani	1	0	0		0	10		0	1		0	5		0	0		0	2		3
Dichotomius angeloi	0	0	0		0	0		0	0		0	1		0	0		0	0		0
Dichotomius bos	0	1	0		23	1		2	0		1	0		1	0		0	0		0
Dichotomius cuprinus	0	0	0		0	2		0	2		0	0		0	0		0	0		0
Dichotomius nisus	0	0	0		5	0		0	0		0	0		0	1		29	0		0
Dichotomius sp.1	0	0	0		0	0		0	0		0	0		0	0		0	3		0
Dichotomius sp.2	0	0	0		0	0		0	0		0	0		0	0		0	1		0
Dichotomius transiens	0	0	0		0	1		0	3		0	1		0	0		0	1		0
Digitonthophagus sp.	0	1	0		26	0		0	0		0	0		0	0		0	0		0
Eurysternus caribaeus	0	0	3		0	1		0	10		0	17		0	0		0	16		0
Eurysternus nigrovirens	0	0	0		0	0		0	0		0	0		0	20		0	0		0
Eutrichillum hirsutum	2	1	1		1	7		1	0		0	0		1	2		3	0		0
Isocopris inhiatus	0	0	0		0	0		0	0		1	0		0	0		0	0		0
Onthophagus buculus	0	0	0		2	4		4	0		11	0		0	0		7	0		0
Onthophagus ptox	0	0	75		0	189		0	42		0	13		0	5		1	2		0
Ontherus appendiculatus	0	0	0		0	0		0	0		0	0		0	0		0	1		0
Ontherus asteca	0	0	0		0	2		0	0		0	0		0	0		0	0		0
Trichillum adjuntum	0	0	0		0	0		0	0		0	0		0	1		5	0		0
Trichillum externepunctatum	3	1	0		200	11		82	1		13	0		0	0		0	0		0
Trichillum heydeni	0	0	0		0	0		0	0		1	0		0	0		0	0		0
Uroxys aff. epipleuralis	7	0	3		0	0		0	35		0	10		0	0		0	2		0

## Sheet: Table S2
Table S2. Dung beetle collected in Forest and Pasture in Atlantic Forest. F = Forest, P = Pasture.
	Arraial 1		Arraial 2		Belchior1		Belchior2		Ilhota 1		Ilhota 2		Indaial
Habitats	F	P	F	P	F	P	F	P	F	P	F	P	F	P
Canthon aff. luctuosos	0	0	0	0	0	0	0	0	0	0	0	0	1	0
Canthon coloratus	1	0	0	0	0	0	0	0	0	0	0	0	0	0
Canthon conformis	0	0	0	0	0	2	0	0	0	0	0	0	0	0
Canthon podagricus	0	0	0	0	0	0	0	0	0	4	0	0	1	0
Canthon rutilans cyanescens	7	0	2	0	16	1	11	1	75	0	41	2	77	0
Canthidium aff. trinodosum	0	0	0	0	0	0	0	0	0	0	5	0	1	0
Coprophanaeus bellicosus	0	0	0	0	0	0	1	0	0	0	0	0	0	0
Coprophanaeus cerberus	0	0	1	0	0	0	0	0	0	0	0	0	0	0
Coprophanaeus dardanus	9	0	3	0	19	5	39	3	6	0	0	0	0	0
Coprophanaeus saphirinus	2	0	3	0	1	0	0	0	0	0	4	0	0	0
Deltochilum brasilense	1	0	4	0	0	0	2	0	1	0	5	0	0	0
Deltochilum furcatum	0	0	15	0	4	0	5	0	1	0	3	0	0	0
Deltochilum morbilossum	0	0	1	0	0	0	0	0	8	0	2	0	0	0
Deltochilum multicolor	1	0	6	0	8	2	1	6	7	10	2	8	1	0
Dichotomius ascanius	0	0	6	0	0	0	4	0	2	0	0	0	0	0
Dichotomius mormom	2	0	6	0	0	0	0	0	1	0	0	0	0	0
Dichotomius quadrinodosus	0	0	1	0	0	0	0	0	0	0	0	0	0	0
Dichotomius sericeus	2	0	12	0	0	0	6	0	0	0	0	0	0	0
Eurysternus paralelus	0	0	6	0	7	0	5	5	0	0	0	0	1	0
Onthophagus aff. hematopus	0	0	18	0	2	0	0	0	0	0	0	0	0	0
Phaneus splendidulus	1	0	3	0	0	0	0	0	0	0	0	0	0	0

## Sheet: Table S3
Table S3. Dung beetle traitsmeans from individuals collected in Cerrado pasture and forest habitats. Vol = Volume, Len = Length, W.Lo = Wing Load, Ps.H = Prosternum Height, Me.L = Metatibia Length, Pt.A = Protibia Area, Ey.A = Eye Dorsal Area, He.W = Head Width, He.L = Head Length, Pr.W = Pronotum Width, Le.S = Levins Standardized Index, Nes = Nest, Pe.B = Pear/Ball Nest, Di.A = Diel Activity, Ho…
Specie	Pr.W	He.L	He.W	Ey.A	Pt.A	Me.L	Ps.H	W.Lo	Len.	Vol.	Le.S	Nes	Pe.B	Di.A	Ho.D
Agamopus viridis	2.44	0.84	1.51	0.03	0.28	1.22	1.14	3.4	3.89	10.87	0.46	NA	NA	nocturnal	no
Ateuchus aff. pruneus	4.36	1.21	2.86	0.08	0.89	1.56	2.45	4.6	7.46	79.94	0	NA	NA	nocturnal	no
Ateuchus vividus	4.4	1.66	2.54	0.02	0.5	1.44	2.62	3.19	6.35	73.03	0	NA	NA	nocturnal	no
Canthon aff. piluliformis	3.27	0.78	1.83	0.02	0.42	1.52	1.92	2.19	4.55	29.39	0.08	yes	yes	diurnal	yes
Canthon curvodilatatus	3.42	0.66	1.97	0.01	0.49	1.67	1.8	2.33	4.64	28.52	0.5	yes	yes	diurnal	yes
Canthon lituratus	2.95	0.9	1.71	0.03	0.44	1.89	1.62	1.81	4.39	21.25	0.09	yes	yes	diurnal	yes
Canthon sp.	3.41	0.81	1.72	0.01	0.42	1.96	1.6	2.4	4.92	26.79	0	yes	yes	diurnal	yes
Canthidium aff. barbacenicum	3.25	0.95	2.04	0.78	0.4	1.44	1.87	3.12	5.01	31.04	0.08	yes	yes	diurnal	no
Canthidium aff. lucidum	5.19	1.04	2.91	0.02	0.81	1.88	2.38	3.26	6.22	76.17	0.5	yes	yes	diurnal	no
Canthidium sp.1	2.39	0.66	1.47	0.03	0.5	0.97	1.47	2.43	3.7	12.91	0.25	yes	yes	diurnal	no
Canthidium sp.2	2.19	0.91	1.33	0.04	0.24	1.29	1.27	3.16	3.41	9.47	0	yes	yes	diurnal	no
Canthidium sp.3	4.56	1.11	3.19	0.09	0.82	1.92	3.4	3.34	7.78	120.78	0	yes	yes	diurnal	no
Canthonela sp.	2.3	0.91	1.48	0.03	0.2	1	1.21	3.91	3.78	10.65	0.41	NA	NA	NA	NA
Coprophanaeus cyanescens	14.92	3.12	8.39	0.91	11.91	5.37	8.7	9.01	19.68	2803.43	0.46	yes	yes	nocturnal	no
Coprophanaeus ensifer	14.7	3.89	7.71	0.89	28.14	10.2	15.54	40.27	20.12	4650.92	0	yes	yes	nocturnal	no
Coprophanaeus spitzi	14.81	4.92	9.26	1.44	5.46	6.49	9.45	11.81	19.22	2688.46	0	yes	yes	nocturnal	no
Deltochilum enceladus	18.35	4.51	10.64	1.76	11.84	15.11	10	14.76	32.09	5865.57	0.11	yes	yes	nocturnal	yes
Deltochilum sextuberculatum	5.85	1.55	3.38	0.16	3.36	3.49	7.78	4.71	10.62	448.5	0.39	yes	yes	nocturnal	yes
Deltochilum sp.	7.01	1.97	3.81	0.15	1.64	4.33	4.1	5.22	12.3	365.89	0.76	yes	yes	nocturnal	yes
Dendropaemon nitidicolis	4.1	1.26	3.08	0.16	0.93	2.06	1.98	2.36	7.91	64.17	0	NA	NA	diurnal	NA
Dichotomius aff. carbonarius	9.41	2.79	5.82	0.48	18.52	4.24	5.68	8.45	14.01	774.68	0.15	yes	no	nocturnal	no
Dichotomius aff. zicani	12.86	4.3	7.8	1.15	9.56	4.94	9.31	13.45	17.42	2355.86	0.3	yes	no	nocturnal	no
Dichotomius angeloi	9.93	2.64	6.36	0.59	5.01	4.94	6.97	9.06	15.47	1070.7	0	yes	no	nocturnal	no
Dichotomius bos	13.35	4.71	8.55	0.91	9.22	5.12	8.28	12.38	18.02	2027.94	0.4	yes	no	nocturnal	no
Dichotomius cuprinus	9.57	2.27	6.09	0.44	3.74	4.3	4.95	10.63	14.36	691.38	0.5	yes	no	nocturnal	no
Dichotomius nisus	12.76	3.53	7.83	0.81	8.63	5.36	7.6	13.05	17.96	1820.41	0.21	yes	no	nocturnal	no
Dichotomius sp.1	9.24	2.89	5.77	0.68	4.02	3.96	5.71	8.8	13.28	777.63	0	yes	no	nocturnal	no
Dichotomius sp.2	7.14	2.08	4.22	0.19	2.4	3.71	4.7	6.3	10.36	347.52	0	yes	no	nocturnal	no
Dichotomius transiens	10.78	2.92	6.3	0.56	5.06	4.43	6.67	9.11	14.81	1108.38	0.4	yes	no	nocturnal	no
Digitonthophagus sp.	6.39	2.12	3.56	0.13	2.04	2.53	3.32	4.73	9.07	194.49	0.04	yes	yes	diurnal	yes
Eurysternus caribaeus	7.02	2.04	4.1	0.08	2.06	4.5	4.36	3.87	14.37	446.44	0.12	yes	yes	mixed	no
Eurysternus nigrovirens	2.88	1.15	1.9	0.03	0.33	2.41	1.73	2.21	5.93	29.87	0.46	yes	yes	mixed	no
Eutrichillum hirsutum	2.12	0.47	1.16	0.01	0.23	0.85	1.35	2.83	3.53	10.15	0.5	yes	yes	mixed	no
Isocopris inhiatus	17.91	5.54	9.71	0.64	13.52	7.65	11.07	21.79	23.7	4696.53	0	yes	no	nocturnal	no
Onthophagus buculus	3.65	1.36	2.14	0.04	0.53	1.29	1.93	2.21	4.61	30.1	0.21	yes	yes	mixed	no
Onthophagus ptox	2.88	0.97	1.72	0.04	0.37	1.15	1.65	2.15	4.31	21.03	0.15	yes	no	mixed	no
Ontherus appendiculatus	6	2.22	4.94	0.35	2.3	2.66	4.03	8.19	10.47	252.95	0	yes	no	nocturnal	no
Ontherus asteca	6.51	1.59	4.45	0.23	2.47	2.65	3.82	7.66	10	251.24	0	yes	yes	nocturnal	no
Trichillum adjuntum	2.36	0.66	1.3	0.02	0.24	1.1	1.09	3.86	3.78	10.13	0.19	yes	yes	diurnal	no
Trichillum externepunctatum	2	0.39	1.17	0.01	0.17	0.74	1.24	3.26	3.2	7.84	0.33	no	no	nocturnal	no
Trichillum heydeni	2.37	0.46	1.56	0.02	0.22	0.87	1.17	3.03	3.49	9.67	1	no	no	nocturnal	no
Uroxys aff. epipleuralis	2.03	0.51	1.17	0.02	0.16	0.96	1	2.52	3.29	7.19	0.3	no	no	nocturnal	no
Measurement unit	mm	mm	mm	mm²	mm²	mm	mm		mm	mm³

## Sheet: Table S4
Table S4. Dung beetle traits means from individuals collected in Atlantic Forest pastures and forest habitats. Vol = Volume, Len = Length, W.Lo = Wing Load, Ps.H = Prosternum Height, Me.L = Metatibia Length, Pt.A = Protibia Area, Ey.A = Eye Dorsal Area, He.W = Head Width, He.L = Head Length, Pr.W = Pronotum Width, Le.S = Levins Standardized Index, Nes = Nest, Pe.B = Pear/Ball Nest, Di.A = Diel Ac…
Species	Pr.W	He.L	He.W	Ey.A	Pt.A	Me.L	Ps.H	W.Lo	Len.	Vol.	Le.S	Nes	Pe.B	Di.A	Ho.D
Canthon aff. luctuosos	4.23	1.12	2.13	0.06	0.52	2.67	2.1	3.02	6.49	57.56	0	yes	yes	diurnal	yes
Canthon coloratus	4.31	1.79	2.26	0.09	0.99	2.52	2.71	3.41	6.61	77.02	0	yes	yes	diurnal	yes
Canthon conformis	4.78	0.67	2.41	0.01	0.69	2.52	2.39	3.06	6.8	77.91	0	yes	yes	diurnal	yes
Canthon podagricus	3.82	0.71	1.96	0.02	0.58	2.1	2.03	2.55	5.79	46.03	0	yes	yes	diurnal	yes
Canthon rutilans cyanescens	6.36	1.88	3.49	0.07	2.09	3.79	3.49	4.2	9.01	203	0	yes	yes	diurnal	yes
Canthidium aff. trinodosum	3.03	0.52	1.72	0.02	0.41	1.19	1.8	2.79	4.63	25.77	0	yes	yes	diurnal	yes
Coprophanaeus bellicosus	21.76	4.69	11.44	1.82	18.71	5.48	10.79	13.9	27.79	6525.4	0	yes	yes	nocturnal	no
Coprophanaeus cerberus	13.61	3.67	8.33	0.36	10.29	4.47	8.88	7.67	18.49	2233.91	0	yes	yes	nocturnal	no
Coprophanaeus dardanus	15.81	4.37	9.28	1.13	11.38	5.72	8.8	8.91	20.71	2939.41	0.4	yes	yes	nocturnal	no
Coprophanaeus saphirinus	11.28	3.04	6.16	0.61	5.57	4.35	7.23	6.7	15.42	1312.14	0.24	yes	yes	nocturnal	no
Deltochilum brasilense	12.99	3.3	7.8	1.13	6.29	12.25	6.39	11.08	21.68	1821.8	0.37	yes	yes	nocturnal	yes
Deltochilum furcatum	10.58	2.32	5.77	0.46	4.24	6.85	5.78	7.32	18.67	1132.05	0.26	yes	yes	nocturnal	yes
Deltochilum morbilossum	6.56	1.85	3.83	0.09	1.19	4.5	3.36	4.5	11.05	244.75	0.1	yes	yes	nocturnal	yes
Deltochilum multicolor	8.74	1.99	4.97	0.25	2.56	6.2	4.72	5.19	15.55	644.95	0.35	yes	yes	nocturnal	yes
Dichotomius ascanius	7.55	2.28	4.74	0.38	2.92	3.2	4.19	7.18	11.38	422.97	0.47	yes	no	nocturnal	no
Dichotomius mormom	13.44	5.81	8.41	1.62	9.1	5.09	9.8	16.11	18.2	2472.75	0.4	yes	no	nocturnal	no
Dichotomius quadrinodosus	17.17	6.34	10.84	1.28	11.85	6.69	13.65	18.17	22.52	5275.31	0	yes	no	nocturnal	no
Dichotomius sericeus	8.37	3.08	5.51	0.43	3.66	3.6	4.55	8.29	12.64	500.27	0.46	yes	no	nocturnal	no
Eurysternus paralelus	5.21	1.56	3.44	0.08	1.29	3.94	3.21	3.22	11.13	186.63	0.25	yes	yes	mixed	no
Onthophagus aff. hematopus	3.09	1.01	1.78	0.05	0.45	1.24	1.81	2.51	4.75	26.79	0.24	yes	no	mixed	no
Phaneus splendidulus	11.4	4.3	6.97	0.66	6.74	4.28	6.87	5.97	15.17	1182.44	0.5	yes	yes	diurnal	no
Measurement unit	mm	mm	mm	mm²	mm²	mm	mm		mm	mm³

## Sheet: Table S5, S6, S7 e S8
Table S5. Dung beetle traits variations from individuals collected in Cerrado Forests. Vol = Volume, Len = Length, W.Lo = Wing Load, Ps.H = Prosternum Height, Me.L = Metatibia Length, Pt.A = Protibia Area, Ey.A = Eye Dorsal Area, He.W = Head Width, He.L = Head Length, Pr.W = Pronotum Width.											Table S7. Dung beetle traits variations from individuals collected in Atlantic Forest Forests. Vol = Volume, Len = Length, W.Lo = Wing Load, Ps.H = Prosternum Height, Me.L = Metatibia Length, Pt.A = Protibia Area, Ey.A = Eye Dorsal Area, He.W = Head Width, He.L = Head Length, Pr.W = Pronotum Width.
	n	mean	variance	Stand.Dev.	CV	min	median	max	unit			n	mean	variance	Stand.Dev.	CV	min	median	max	unit
Vol	239	886.99	2.78315e+06	1668.28	188.083	2.5454	185.5	10022.1	mm³		Vol	192	986.286	1.26161e+06	1123.22	113.883	20.7574	561.03	6525.4	mm³
Len	239	10.7388	60.1398	7.75498	72.2149	2.218	10.076	35.908	mm		Len	192	13.9244	26.6071	5.1582	37.0443	4.351	13.7875	27.786	mm
Ps.H	239	4.10546	10.3834	3.22232	78.4888	0.675	3.313	19.092	mm		Ps.H	192	5.20894	6.30559	2.51109	48.2074	1.591	4.5505	13.931	mm
Pt.A	239	3.37185	28.1472	5.3054	157.344	0.084	1.07	29.028	mm²		Pt.A	192	4.23533	14.0705	3.75106	88.566	0.31	2.991	18.711	mm²
Pr.W	239	6.84816	27.6517	5.25849	76.7869	1.514	5.562	25.368	mm		Pr.W	192	9.09718	14.68	3.83145	42.1169	2.723	8.5665	21.757	mm
He.L	239	1.86517	1.97823	1.40649	75.4083	0.259	1.479	6.157	mm		He.L	192	2.53438	1.79163	1.33852	52.8143	0.343	2.3	7.002	mm
He.W	239	4.01041	8.93945	2.98989	74.5533	0.862	3.328	13.295	mm		He.W	192	5.33839	5.10215	2.25879	42.3123	1.541	5.1235	11.441	mm
Ey.A	239	0.333728	0.282051	0.531085	159.137	0.001	0.075	2.786	mm²		Ey.A	192	0.450781	0.223419	0.472672	104.856	0.012	0.292	2.243	mm²
W.Lo	239	5.72423	17.5452	4.1887	73.1748	0.24565	4.16331	19.3304			W.Lo	192	6.55723	10.095	3.17727	48.4544	2.06275	5.64675	18.1717
Me.L	239	3.36394	9.10799	3.01794	89.7145	0.483	3.09	18.163	mm		Me.L	192	4.94822	6.50071	2.54965	51.5266	0.933	4.45	13.744	mm
Table S6. Dung beetle traits variations from individuals collected in Cerrado Pastures. Vol = Volume, Len = Length, W.Lo = Wing Load, Ps.H = Prosternum Height, Me.L = Metatibia Length, Pt.A = Protibia Area, Ey.A = Eye Dorsal Area, He.W = Head Width, He.L = Head Length, Pr.W = Pronotum Width.											Table S8. Dung beetle traits variations from individuals collected in Atlantic Forest Pastures. Vol = Volume, Len = Length, W.Lo = Wing Load, Ps.H = Prosternum Height, Me.L = Metatibia Length, Pt.A = Protibia Area, Ey.A = Eye Dorsal Area, He.W = Head Width, He.L = Head Length, Pr.W = Pronotum Width.
	n	mean	variance	Stand.Dev.	CV	min	median	max	unit			n	mean	variance	Stand.Dev.	CV	min	median	max	unit
Vol	126	441.218	844100	918.749	208.23	3.69226	24.86	4696.53	mm³		Vol	39	948.628	1.37376e+06	1172.08	123.555	46.2638	583.701	4099.7	mm³
Len	126	7.26943	33.5444	5.79175	79.6727	2.613	4.5975	25.694	mm		Len	39	14.5135	26.3834	5.13648	35.3911	5.264	15.312	24.305	mm
Ps.H	126	2.98821	7.29781	2.70145	90.4036	0.777	1.731	11.065	mm		Ps.H	39	4.67046	5.10094	2.25853	48.3577	1.858	4.117	10.3	mm
Pt.A	126	2.25606	15.221	3.90141	172.93	0.117	0.4795	16.52	mm²		Pt.A	39	3.99472	16.154	4.01921	100.613	0.455	2.31	16.176	mm²
Pr.W	126	5.16074	19.0382	4.36327	84.5475	1.642	3.178	17.91	mm		Pr.W	39	9.10508	16.657	4.08129	44.8244	3.847	8.61	18.944	mm
He.L	126	1.66303	2.5334	1.59167	95.7086	0.294	1.0115	6.96	mm		He.L	39	2.45351	2.29805	1.51593	61.7861	0.494	2.033	5.88	mm
He.W	126	3.08797	7.24592	2.69183	87.1714	0.782	1.8385	9.708	mm		He.W	39	5.20872	6.32005	2.51397	48.2647	1.935	4.998	10.899	mm
Ey.A	126	0.209651	0.171405	0.414011	197.476	0.001	0.0285	2.353	mm²		Ey.A	39	0.400795	0.27009	0.519702	129.668	0.011	0.222	2.181	mm²
W.Lo	126	4.81373	17.9309	4.23449	87.9669	1.53989	3.00979	21.7943			W.Lo	39	5.19546	4.25871	2.06366	39.7205	2.41452	4.97547	10.1975
Me.L	126	2.15334	2.74204	1.65591	76.8995	0.537	1.5365	7.653	mm		Me.L	39	5.18662	2.34473	1.53125	29.5231	1.993	5.365	7.622	mm
